# Supplementary material for: Therapeutic application of nano-encapsulated pomegranate peel extract attenuated DSS-induced colitis: Antioxidant and anti-inflammatory role and reduction of exaggerated response of endoplasmic reticulum stress
Source: PLoS One. 2025 May 13;20(5):e0323605. doi: 10.1371/journal.pone.0323605 (PMC12074350; doi:10.1371/journal.pone.0323605)
Supplement: S1 Data — (XLSX) [file pone.0323605.s001.xlsx]

## Sheet: Sheet1
RBCs (×106/µL)	HB (g/L)	ALT (U/L)	AST(U/L)	Urea (U/L)	Creatinine (U/L)
12.9	11.78	39.21	22.8	32.6	0.76
12.89	11.98	39.98	23	33	0.7
12.99	12.1	39.56	22.3	32.8	0.79
6.87	8	224.87	161.2	62.9	1.76
7	7.8	225.49	161.57	62.84	1.73
6.92	8.3	225.63	161.49	63	1.8
7.2	9	115.74	97.8	42.6	1.08
7.5	9.03	114.98	96.85	42.3	1.14
7.19	9.02	115.81	97.7	42.7	0.95
10	10.3	99.86	63.5	39	0.88
10.2	10.21	99.65	64.1	39.5	1.09
10.1	10.5	99.89	64.7	38.81	0.98
10.8	11.56	45.1	34.4	34.12	0.96
11.09	11.7	44.74	34.2	35	0.88
11.3	12	45.2	34.7	34.45	0.89
